# Supplementary material for: Integrative bioinformatics analysis of WDHD1: a potential biomarker for pan-cancer prognosis, diagnosis, and immunotherapy
Source: World J Surg Oncol. 2023 Sep 27;21:309. doi: 10.1186/s12957-023-03187-3 (PMC10523704; doi:10.1186/s12957-023-03187-3)
Supplement: Supplementary file 2 — Additional file 2: Table S1. The results of the PH assumption before Cox regression analysis. Table S2. Detailed information on ROC curves for TCGA and GEO cohorts. [file 12957_2023_3187_MOESM2_ESM.zip]

Archive with 3 entries (2 files):
- additional file 2/
- additional file 2/Table S1.xlsx
- additional file 2/Table S2.xlsx
