# Supplementary material for: Integrative bioinformatics analysis of WDHD1: a potential biomarker for pan-cancer prognosis, diagnosis, and immunotherapy
Source: World J Surg Oncol. 2023 Sep 27;21:309. doi: 10.1186/s12957-023-03187-3 (PMC10523704; doi:10.1186/s12957-023-03187-3)
Supplement: Supplementary file 2 — Additional file 2: Table S1. The results of the PH assumption before Cox regression analysis. Table S2. Detailed information on ROC curves for TCGA and GEO cohorts. [file 12957_2023_3187_MOESM2_ESM.zip › additional file 2/Table S1.xlsx]

## Sheet: Sheet1
	OS				DSS				PFI
Cancer name	Statistical values(chi-square)	degree-of-freedom	P-value		Statistical values(chi-square)	degree-of-freedom	P-value		Statistical values(chi-square)	degree-of-freedom	P-value
ACC	0.31575	1	0.5742		0.066518	1	0.7965		1.0044	1	0.3163
BLCA	2.2257	1	0.1357		3.1332	1	0.0767		1.2231	1	0.2688
BRCA	0.83477	1	0.3609		2.3914	1	0.122		0.054832	1	0.8149
CESC	0.15028	1	0.6983		0.74129	1	0.3892		3.8201	1	0.0506
CHOL	0.0059117	1	0.9387		0.41633	1	0.5188		0.56979	1	0.4503
COAD	0.03477	1	0.8521		1.3606	1	0.2434		0.98272	1	0.3215
DLBC	0.27572	1	0.5995		0.27572	1	0.5995		0.27572	1	0.5995
ESCA	0.27572	1	0.5995		2.4704	1	0.116		0.90291	1	0.342
GBM	0.54146	1	0.4618		3.8205	1	0.0506		2.2413	1	0.1344
HNSC	0.089287	1	0.7651		0.003542	1	0.9525		0.016739	1	0.8971
KICH	0.8332	1	0.3613		NA				2.8495	1	0.0914
KIRC	0.1217	1	0.7272		1.7554e-05	1	0.9967		1.5808	1	0.2086
KIRP	1.9974	1	0.1576		1.4291	1	0.2319		0.031446	1	0.8592
LAML	0.96084	1	0.327		NA				NA
LGG	2.5236	1	0.1122		3.0012	1	0.0832		3.6327	1	0.0567
LIHC	1.2776	1	0.2583		1.1087	1	0.2924		3.0827	1	0.0791
LUAD	1.4299	1	0.2318		0.6065	1	0.4361		2.0594	1	0.1513
LUSC	1.039	1	0.3081		0.087032	1	0.768		2.13	1	0.1444
MESO	1.0567	1	0.304		2.1207	1	0.1453		1.7334	1	0.188
OSCC	0.033695	1	0.8544		0.23802	1	0.6256		0.23802	1	0.6256
OV	0.12335	1	0.7254		0.012434	1	0.9112		0.81774	1	0.3658
PAAD	0.83694	1	0.3603		3.6325	1	0.0567		2.1665	1	0.141
PCPG	2.1665	1	0.141		0.9699	1	0.3247		0.9699	1	0.3247
PRAD	0.47515	1	0.4906		NA				0.80671	1	0.3691
READ	3.5888	1	0.0582		1.7939	1	0.1804		0.56485	1	0.4523
SARC	1.3824	1	0.2397		0.13123	1	0.7172		0.00068005	1	0.9792
SKCM	0.00068005	1	0.9792		1.2497	1	0.2636		0.21635	1	0.6418
STAD	0.0066967	1	0.9348		0.24363	1	0.6216		1.6882	1	0.1938
TGCT	0.27127	1	0.6025		0.0086525	1	0.9259		0.0086525	1	0.9259
THCA	0.051783	1	0.82		NA				0.16332	1	0.6861
THYM	2.0076	1	0.1565		1.4496	1	0.2286		0.80836	1	0.3686
UCEC	0.80836	1	0.3686		0.018372	1	0.8922		2.5743	1	0.1086
UCS	0.22238	1	0.6372		0.20199	1	0.6531		0.6362	1	0.4251
UVM	0.5653	1	0.4521		0.99044	1	0.3196		0.44196	1	0.5062
