# Supplementary material for: Integrative bioinformatics analysis of WDHD1: a potential biomarker for pan-cancer prognosis, diagnosis, and immunotherapy
Source: World J Surg Oncol. 2023 Sep 27;21:309. doi: 10.1186/s12957-023-03187-3 (PMC10523704; doi:10.1186/s12957-023-03187-3)
Supplement: Supplementary file 2 — Additional file 2: Table S1. The results of the PH assumption before Cox regression analysis. Table S2. Detailed information on ROC curves for TCGA and GEO cohorts. [file 12957_2023_3187_MOESM2_ESM.zip › additional file 2/Table S2.xlsx]

## Sheet: Sheet1
TCGA
Cancer type	Cut-off	Sensitivity	Specificity	Accuracy	Ture positive(TP)	Ture negative(TN)	False positive(FP)	False negative(FN)	Positive predictive value	Negative predictive value	Youden index
ACC	1.281	0.74026	0.75781	0.75122	57	97	31		0.64773	0.82906	0.49807
BLCA	1.8298	0.86978	0.82143	0.86667	354	23	5	53	0.98607	0.30263	0.69121
BRCA	1.952	0.84895	0.88356	0.85622	933	258	34	166	0.96484	0.60849	0.73252
CESC	2.366	0.97712	1	0.97806	299	13	0	7	1	0.65	0.97712
CHOL	0.76999	1	1	1	35	9	0	0	1	1	1
COAD	1.8778	0.91034	0.9255	0.91862	264	323	26	26	0.91034	0.9255	0.83585
DLBC	1.5703	1	0.7545	0.778	47	335	109	0	0.30128	1	0.7545
ESCA	2.0892	0.9011	0.84835	0.85967	164	565	101	18	0.61887	0.96913	0.74945
GBM	1.5185	0.8253	0.86603	0.86092	137	1002	155	29	0.46918	0.97187	0.69133
HNSC	3.0879	0.78571	1	0.80292	396	44	0	108	1	0.28947	0.78571
KICH	1.275	0.37879	0.83019	0.57983	25	44	9	41	0.73529	0.51765	0.20898
KIRC	1.2898	0.58569	0.72	0.60697	311	72	28	220	0.9174	0.24658	0.30569
KIRP	1.2898	0.58569	0.72	0.60697	311	72	28	220	0.9174	0.24658	0.30569
LAML	3.9227	0.89017	0.98571	0.9177	154	69	1	19	0.99355	0.78409	0.87589
LGG	1.1667	0.76099	0.6849	0.70866	398	789	363	125	0.523	0.86324	0.44589
LIHC	0.62759	0.75741	0.825	0.77778	281	132	28	90	0.90939	0.59459	0.58241
LUAD	0.62759	0.75741	0.825	0.77778	281	132	28	90	0.90939	0.59459	0.58241
LUSC	2.1227	0.94378	0.94675	0.94498	470	320	18	28	0.96311	0.91954	0.89052
OV	1.6576	0.69087	0.875	0.72233	295	77	11	132	0.96405	0.36842	0.56587
OSCC	3.0879	0.74242	1	0.76519	245	32	0	85	1	0.2735	0.74242
PAAD	1.077	0.95531	0.95322	0.95429	171	163	8	8	0.95531	0.95322	0.90852
PRAD	0.92601	0.74798	0.42763	0.67284	371	65	87	125	0.81004	0.34211	0.17562
READ	1.7441	0.92473	0.89937	0.90511	86	286	32	7	0.72881	0.97611	0.8241
SKCM	2.366	0.68443	0.8278	0.77535	321	673	140	148	0.69631	0.81973	0.51223
STAD	1.3951	0.91304	0.89048	0.90545	378	187	23	36	0.94264	0.83857	0.80352
TGCT	1.3951	0.91304	0.89048	0.90545	378	187	23	36	0.94264	0.83857	0.80352
THCA	1.2957	0.6543	0.84911	0.73176	335	287	51	177	0.86788	0.61853	0.50341
THYM	1.2986	0.97479	0.74664	0.79469	116	333	113	3	0.50655	0.99107	0.72143
UCEC	2.1094	0.76243	0.89109	0.80851	138	90	11	43	0.92617	0.67669	0.65352
UCS	2.1177	0.96491	0.89744	0.92593	55	70	8	2	0.87302	0.97222	0.86235
GEO
Cancer type	Cut-off	Sensitivity	Specificity	Accuracy	Ture positive(TP)	Ture negative(TN)	False positive(FP)	False negative(FN)	Positive predictive value	Negative predictive value	Youden index
GSE75037 LUAD	4.7545	0.6506	0.9759	0.81325	54	81	2	29	0.96429	0.73636	0.62651
GSE10780 BRCA	3.7312	0.7619	0.82517	0.81081	32	118	25	10	0.5614	0.92188	0.58708
GSE10927 ACC	2.2597	0.81818	1	0.86047	27	10	0	6	1	0.625	0.81818
GSE11024 renal tumor	5.0116	0.80597	1	0.83544	54	12	0	13	1	0.48	0.805
GSE14520 LIHC	3.298	0.77333	0.63182	0.70337	174	139	81	51	0.68235	0.73158	0.40515
GSE15606 UVM	6.6137	0.63793	0.9375	0.7027	37	15	1	21	0.97368	0.41667	0.57543
GSE17674 SARC	3.3825	0.9375	1	0.96	30	18	0	2	1	0.9	0.9375
GSE18521 OV	62.814	0.83019	1	0.85714	44	10	0	9	1	0.52632	0.83019
GSE19804 lung cance	4.9378	0.48333	0.98333	0.73333	29	59	1	31	0.96667	0.65556	0.46667
GSE26566 CHOL	12.594	0.625	0.75385	0.67456	65	49	16	39	0.80247	0.55682	0.37885
GSE28735 PAAD	4.0518	0.71111	0.82222	0.76667	32	37	8	13	0.8	0.74	0.53333
GSE29079 PRAD	5.0323	0.59574	0.875	0.73684	28	42	6	19	0.82353	0.68852	0.47074
GSE30784 OSCC	4.7235	0.81437	0.91111	0.83491	136	41	4	31	0.97143	0.56944	0.72548
GSE31056 OSCC	3.9059	0.95455	0.79167	0.86957	21	19	5	1	0.80769	0.95	0.74621
GSE31210 LUAD	92.082	0.74779	0.95	0.76423	169	19	1	57	0.99412	0.25	0.69779
GSE33335 STAD	3.4283	0.92	0.8	0.86	23	20	5	2	0.82143	0.90909	0.72
GSE33371 ACC	2.2597	0.81818	1	0.86047	27	10	0	6	1	0.625	0.81818
GSE38241 PRAD	0.22207	0.94118	0.85714	0.89474	16	18	3	1	0.84211	0.94737	0.79832
GSE39001 CESC	7.5163	0.89474	1	0.91667	17	5	0	2	1	0.71429	0.89474
GSE42568 BRCA	3.3619	0.79808	0.70588	0.78512	83	12	5	21	0.94318	0.36364	0.50396
GSE44077 NSCLC	6.8203	0.85455	0.95455	0.90909	47	63	3	8	0.94	0.88732	0.80909
GSE46539 LUAD	0.062967	0.66304	0.98913	0.82609	61	91	1	31	0.98387	0.7459	0.65217
GSE51024 MESO	5.1161	0.81818	0.82927	0.82292	45	34	7	10	0.86538	0.77273	0.64745
GSE52093 CESC	7.2048	0.92727	1	0.94444	51	17	0	4	1	0.80952	0.92727
GSE62452 PAAD	3.7219	0.73913	0.80328	0.76923	51	49	12	18	0.80952	0.73134	0.54241
GSE65144 THCA	131.2	0.83333	1	0.92	10	13	0	2	1	0.86667	0.83333
GSE66271 kidney tumor	0.2185	0.61538	1	0.80769	8	13	0	5	1	0.72222	0.61538
GSE71729 PAAD	2.3035	0.75172	0.78261	0.75916	109	36	10	36	0.91597	0.5	0.53433
GSE76427 LIHC	112.99	0.46154	0.78846	0.625	24	41	11	28	0.68571	0.5942	0.25
GSE87340 LUAD	1245	0.42308	1	0.71154	11	26	0	15	1	0.63415	0.42308
GSE101929 NSCLC	3.8461	0.875	0.88235	0.87879	28	30	4	4	0.875	0.88235	0.75735
GSE102238 PAAD	5.631	0.66	0.78	0.72	33	39	11	17	0.75	0.69643	0.44
GSE103512 coloreactal cancer	3.1542	0.82456	0.83333	0.82609	47	10	2	10	0.95918	0.5	0.65789
GSE103512 BRCA	3.1164	0.58462	0.8	0.61333	38	8	2	27	0.95	0.22857	0.38462
GSE103512 NSCLC	3.2613	0.66667	1	0.71014	40	9	0	20	1	0.31034	0.66667
GSE106191 UCEC	4.6958	0.82812	0.51515	0.72165	53	17	16	11	0.76812	0.60714	0.34328
GSE116959 LUAD	7.1956	0.82456	0.90909	0.83824	47	10	1	10	0.97917	0.5	0.73365
GSE121711 BLCA	5.935	0.875	1	0.94118	7	9	0	1	1	0.9	0.875
GSE161533 ESCC	7.0185	0.75	0.85714	0.78571	42	24	4	14	0.91304	0.63158	0.60714
GSE167573 renal tumor	35.326	0.77778	0.85714	0.79221	49	12	2	14	0.96078	0.46154	0.63492
GSE184093 COAD	8.4406	0.55556	1	0.77778	5	9	0	4	1	0.69231	0.55556
Formula
Accuracy=(TP+TN)/(TP+FP+TN+FN)
Sensitivity=TP/(TP+FN)
Specificity=TN/(TN+FP)
Positive predictive value=TP/(TP+FP)
Negative predictive value =TN/(TN+FN)
Youden index=sensitivity+specificity-1
